# Supplementary material for: Intestinal health of broilers challenged with Eimeria spp. using functional oil blends in two physical forms with or without anticoccidials
Source: Sci Rep. 2023 Sep 5;13:14612. doi: 10.1038/s41598-023-41743-9 (PMC10480430; doi:10.1038/s41598-023-41743-9)
Supplement: Supplementary file 7 — Supplementary Table 2. [file 41598_2023_41743_MOESM7_ESM.xlsx]

## Sheet: Página1
Suplementar table 2. Results for ISI score in different treatments
Treatments¹	Lamina propria thickness	Epithelial thickness	Enterocytes proliferation	Inflammatory cell infiltration in the epithelium	Inflammatory cell infiltration in the lamina própria	Goblet cells proliferation	Congestion	Presence of oocysts	Total
	21 days
Control	3.04 a	0.68 a	0.73 a	1.73 a	3.48 ab	0.61 bc	0.14	4.93 bc	15.38 ab
OFS_0.75	2.36 c	0.65 ab	0.66 ab	1.50 c	3.28 abc	0.58 ab	0.00	3.33 de	12.39 d
OFP_1.0	2.38 c	0.73 a	0.74 a	1.71 a	3.42 ab	0.42 bc	0.03	3.94 cde	13.38 cd
OFP_1.5	2.41 bc	0.68 a	0.78 a	1.52 bc	3.10 c	0.27 c	0.05	3.09 e	11.91 d
Sal	1.87 d	0.44 b	0.46 b	1.49 c	2.95 c	0.46 bc	0.07	5.46 ab	13.21 cd
Sal_Vir	2.78 abc	0.64 ab	0.65 ab	1.55 bc	3.14 bc	0.40 bc	0.06	5.56 ab	14.80 bc
Sal+OFS_0.5	2.35 cd	0.86 a	0.84 a	1.66 ab	3.07 bc	1.01 a	0.09	4.45 bcd	14.34 bc
Sal+OFP_1.0	2.86 ab	0.62 a	0.72 a	1.74 a	3.58 a	0.25 c	0.21	6.33 a	16.35 a
SEM	0.11	0.05	0.05	0.04	0.09	0.08	0.03	0.24	0.40
P Valor	<0.001	<0.001	<0.001	<0.001	<0.001	<0.001	0.08	<0.001	<0.001
	28 days
Control	2.57 a	1.08 a	1.08 a	1.32 abc	2.59 a	0.74 bcd	0.03	0.42	9.84 ab
OFS_0.75	2.35 ab	0.89 ab	0.94 ab	1.39 ab	2.42 ab	0.94 ab	0.06	0.18	9.17 ab
OFP_1.0	2.40 ab	1.12 a	1.12 a	1.47 a	2.41 ab	1.27 a	0.13	0.26	10.18 a
OFP_1.5	2.25 ab	0.99 a	0.98 a	1.13 bc	2.10 bc	0.75 bc	0.02	0.35	8.60 bc
Sal	2.11 ab	0.93 a	0.92 a	1.24 bc	2.17 bc	0.74 bcd	0.06	0.36	8.55 bc
Sal_Vir	1.94 c	0.56 c	0.60 c	0.97 d	1.77 d	0.57 cd	0.02	0.25	6.71 d
Sal+OFS_0.5	2.26 bc	0.70 bc	0.73 bc	1.08 cd	2.22 bc	0.33 d	0.01	0.41	7.77 cd
Sal+OFP_1.0	2.00 bc	0.91 ab	0.89 bc	1.22 cd	1.95 cd	1.28 a	0.02	0.64	8.92 abc
SEM	0.10	0.05	0.05	0.05	0.10	0.08	0.02	0.08	0.36
P Valor	<0.001	<0.001	<0.001	<0.001	<0.001	<0.001	0.08	0.06	<0.001
Means 10 birds per treatment. Birds will be challenged orally at 14 days of placement with a coccidiosis inoculum. ¹ control (without additive), OFS_0.75 (FO spray 0.75kg/t), OFP_1.0 (FO powder 1.0kg/t), OFP_1.5 (FO spray 1.5kg/t), Sal (salinomycin 66ppm), Sal_Vir (virginiamycin 16ppm and salinomycin 66ppm), Sal+OFS_0.5 (salinomycin 66ppm plus FO spray 0.5kg/t), and Sal+OFP_1.0 (salinomycin 66ppm…
