# Supplementary material for: Intestinal health of broilers challenged with Eimeria spp. using functional oil blends in two physical forms with or without anticoccidials
Source: Sci Rep. 2023 Sep 5;13:14612. doi: 10.1038/s41598-023-41743-9 (PMC10480430; doi:10.1038/s41598-023-41743-9)
Supplement: Supplementary file 8 — Supplementary Table 3. [file 41598_2023_41743_MOESM8_ESM.xlsx]

## Sheet: Planilha1
Table 3. Adonis test result of the beta diversity based on Bray–Curtis dissimilarity of broilers cecum samples at 14 and 21 d of trial
Variable	F Model	R2	p-value		Significance
Tratamento + Idades
Treatment	1.4705	0.06022	0.003		***
Time	9.6313	0.05635	0.001		***
Time
14d	1.2532	0.10861	0.075		ns
21d	1.1905	0.10374	0.121		ns
Tratamento / Time
Control	1.607	0.08196	0.053		*
Sal_Vir	2.0819	0.10367	0.01		*
Sal	3.2281	0.15207	0.001		***
Sal_OFS_0.5	1.6254	0.08282	0.068		ns
Sal_OFP_1.0	2.7221	0.11208	0.003		**
OFS_0.75	2.2891	0.11282	0.013		*
OFP_1.0	1.9273	0.09672	0.02		*
OFP_1.5	1.4913	0.07651	0.135		ns
Treatment / Control
OFS_0.75	1.1189	0.0286	0.357		ns
OFP_1.0	1.9542	0.04891	0.02		*
OFP_1.5	2.0837	0.05198	0.013		*
Treatment / Sal_Vir
Sal	1.3213	0.0336	0.202		ns
Sal_OFS_0.5	1.5124	0.03828	0.106		ns
Sal_OFP_1.0	1.7907	0.045	0.029		*
Treatment / Sal
Sal_OFS_0.5	1.5124	0.03828	0.122		ns
Sal_OFP_1.0	0.92708	0.02382	0.513		ns
