# Supplementary material for: Intestinal health of broilers challenged with Eimeria spp. using functional oil blends in two physical forms with or without anticoccidials
Source: Sci Rep. 2023 Sep 5;13:14612. doi: 10.1038/s41598-023-41743-9 (PMC10480430; doi:10.1038/s41598-023-41743-9)
Supplement: Supplementary file 9 — Supplementary Table 4. [file 41598_2023_41743_MOESM9_ESM.xlsx]

## Sheet: Abundance relative
Suplementar table 4 .Relative abundance of phylum, class, family and genus present in the intestinal microbiota of broilers challengeg with coccidiosis
	Control 14d	Control 21d	FOP_1 14d	FOP_1 21d	FOP_1.5 14d	FOP_1.5 21d	FOS_0.75 14d	FOS_0.75 21d	Sal_14d	Sal_21d	SAL_VIR_ 14d	SAL_VIR_21d	SAL_FOP_1 14d	SAL_FOP_1 21d	SAL_FOS_0.5 14d	SAL_FOS_0.5 21d
Phylum
Firmicutes	88.3481	89.7263	86.9651	85.925	87.5046	86.6936	89.3279	89.5299	86.1309	87.2871	90.2406	85.5289	87.8419	88.0727	86.7444	86.0347
Proteobacteria	9.03548	6.96487	11.216	9.72012	10.1229	10.0884	8.80809	7.895	11.7045	9.18033	8.82353	10.4913	9.99188	8.27428	11.9963	8.97229
Bacteroidetes	2.26164	3.11479	1.29416	3.99111	1.3992	2.15395	1.65398	2.34554	1.87946	3.35272	0.561497	3.74383	1.58408	3.57321	0.901379	4.92829
Actinobacteria	0.354767	0.194036	0.524659	0.363747	0.973354	0.164006	0.210029	0.229564	0.285159	0.179799	0.374332	0.236001	0.582183	0.0798483	0.3579	0.064704
Class
Bacilli	67.9379	70.435	66.0021	64.8782	63.5479	69.1012	67.9837	63.8587	66.7531	66.5997	72.139	64.4175	64.4192	65.775	68.1469	67.3568
Clostridia	18.1596	16.105	17.4187	17.6922	21.4503	15.8758	17.7737	21.8086	15.0616	17.3559	14.4251	17.743	19.1443	18.934	15.9067	15.3995
Gammaproteobacteria	9.02439	6.58701	11.1577	9.53824	9.91605	10.5729	8.76871	7.61553	11.6915	9.03226	8.78342	10.3197	9.9648	8.17447	11.983	8.60563
Bacteroidia	2.26164	3.11479	1.29416	3.99111	1.3992	2.15395	1.65398	2.34554	1.87946	3.35272	0.561497	3.74383	1.58408	3.57321	0.901379	4.92829
Erysipelotrichia	2.25055	3.18627	3.54436	3.35455	2.50639	1.7166	3.57049	3.86266	4.31627	3.33157	3.67647	3.36838	4.27836	3.36361	2.69088	3.27833
Actinobacteria	0.354767	0.194036	0.524659	0.363747	0.973354	0.164006	0.210029	0.229564	0.285159	0.179799	0.374332	0.236001	0.582183	0.0798483	0.3579	0.064704
Alphaproteobacteria	0.0110865	0	0.0582954	0.0101041	0.0243339	0.0656024	0.0393804	0.0499052	0.0129618	0.0317292	0.040107	0.0429092	0.0270783	0.00998104	0	0.010784
Betaproteobacteria	0	0.377859	0	0.171769	0.182504	0.34988	0	0.229564	0	0.116341	0	0.128728	0	0.0898293	0.0132556	0.355872
Order
Lactobacillales	67.9157	70.435	65.9205	64.8479	63.414	69.1012	67.9575	63.8287	66.7142	66.5997	72.0722	64.3531	64.2973	65.775	68.1071	67.3353
Clostridiales	18.1596	16.105	17.4187	17.6922	21.4503	15.8758	17.7737	21.8086	15.0616	17.3559	14.4251	17.743	19.1443	18.934	15.9067	15.3995
Enterobacteriales	9.0133	6.50531	11.0412	9.44731	9.87955	10.5292	8.74245	7.60555	11.6785	8.98995	8.67647	10.2982	9.93772	8.09462	11.9168	8.54093
Bacteroidales	2.26164	3.11479	1.29416	3.99111	1.3992	2.15395	1.65398	2.34554	1.87946	3.35272	0.561497	3.74383	1.58408	3.57321	0.901379	4.92829
Erysipelotrichales	2.25055	3.18627	3.54436	3.35455	2.50639	1.7166	3.57049	3.86266	4.31627	3.33157	3.67647	3.36838	4.27836	3.36361	2.69088	3.27833
Actinomycetales	0.343681	0.194036	0.524659	0.363747	0.949021	0.164006	0.210029	0.229564	0.285159	0.179799	0.374332	0.236001	0.582183	0.0798483	0.3579	0.064704
Bacillales	0.0221729	0	0.0816136	0.0303122	0.133836	0	0.0262536	0.0299431	0.0388853	0	0.0668449	0.0643639	0.121852	0	0.0397667	0.021568
Bifidobacteriales	0.0110865	0	0	0	0	0	0	0	0	0	0	0	0	0	0	0
Rhizobiales	0.0110865	0	0.0233182	0	0.0243339	0.0109337	0.0393804	0.0199621	0.0129618	0.0317292	0.026738	0.0429092	0	0	0	0.010784
Xanthomonadales	0.0110865	0.0408497	0	0	0	0.0109337	0	0	0.0129618	0.0211528	0	0	0	0.0199621	0.0397667	0
Aeromonadales	0	0	0	0.0202081	0	0	0	0.00998104	0	0.0105764	0	0	0.0270783	0	0	0
Burkholderiales	0	0.377859	0	0.171769	0.182504	0.34988	0	0.229564	0	0.116341	0	0.128728	0	0.0898293	0.0132556	0.355872
Caulobacterales	0	0	0	0	0	0.0328012	0	0	0	0	0.013369	0	0	0	0	0
Coriobacteriales	0	0	0	0	0.0243339	0	0	0	0	0	0	0	0	0	0	0
Pseudomonadales	0	0.0408497	0.116591	0.0707285	0.0365008	0.0328012	0.0262536	0	0	0.0105764	0.106952	0.0214546	0	0.0598862	0.0265111	0.064704
Sphingomonadales	0	0	0.0349773	0.0101041	0	0.0218675	0	0.0299431	0	0	0	0	0.0270783	0.00998104	0	0
Family
Lactobacillaceae	54.8559	58.7623	48.7	51.3489	46.6845	55.3247	52.8354	49.5359	54.8801	53.3263	54.7326	49.1204	47.7796	50.7735	52.0281	52.1622
Streptococcaceae	10.4989	9.4567	14.1775	10.7709	14.2718	12.3333	13.048	10.9991	9.53986	10.9149	13.4626	12.7548	13.0923	12.3066	12.7386	12.2183
Clostridiaceae	9.23503	10.3656	9.22234	11.1044	13.4688	10.1246	8.59806	13.2049	5.02916	11.01	7.59358	10.738	9.23369	11.6379	7.51591	8.24976
Enterobacteriaceae	9.0133	6.50531	11.0412	9.44731	9.87955	10.5292	8.74245	7.60555	11.6785	8.98995	8.67647	10.2982	9.93772	8.09462	11.9168	8.54093
Ruminococcaceae	6.09756	4.33007	7.11204	5.37537	6.49714	4.07829	8.178	6.65735	7.55671	5.07668	4.38503	5.02038	6.36339	5.55944	5.88547	5.06848
Lachnospiraceae	2.82705	1.3991	1.07264	1.21249	1.48437	1.55259	0.997637	1.84649	2.4757	1.18456	2.44652	1.64128	3.54725	1.34744	2.5053	1.8225
Enterococcaceae	2.4612	2.17525	2.63495	2.34414	1.87371	1.29018	2.02153	2.80467	2.11277	1.87203	3.6631	2.10255	2.84322	2.3156	2.77041	2.64208
Bacteroidaceae	2.26164	3.11479	1.29416	3.99111	1.3992	2.15395	1.65398	2.34554	1.87946	3.35272	0.561497	3.74383	1.58408	3.57321	0.901379	4.92829
Erysipelotrichaceae	2.25055	3.18627	3.54436	3.35455	1.72	2.51	3.57049	3.86266	4.81627	3.33157	4.67647	3.36838	4.38364	3.36361	2.69088	3.27833
Corynebacteriaceae	0.310421	0.142974	0.501341	0.293018	0.851685	0.164006	0.210029	0.229564	0.272197	0.169223	0.347594	0.214546	0.555104	0.0199621	0.3579	0.021568
Aerococcaceae	0.0997783	0.0408497	0.408068	0.343538	0.584013	0.153072	0.0393804	0.489071	0.181465	0.444209	0.213904	0.375456	0.582183	0.349336	0.569989	0.312736
Dietziaceae	0.0332594	0.0510621	0.0233182	0.0707285	0.0730016	0	0	0	0.0129618	0	0	0.0214546	0	0.0598862	0	0.043136
Staphylococcaceae	0.0221729	0	0.0699545	0.0303122	0.121669	0	0.0131268	0.0299431	0.0129618	0	0.0668449	0.0107273	0.121852	0	0.0397667	0.021568
Bifidobacteriaceae	0.0110865	0	0	0	0	0	0	0	0	0	0	0	0	0	0	0
Methylobacteriaceae	0.0110865	0	0	0	0	0	0	0	0	0.0211528	0	0.0107273	0	0	0	0
Xanthomonadaceae	0.0110865	0.0408497	0	0	0	0.0109337	0	0	0.0129618	0.0211528	0	0	0	0.0199621	0.0397667	0
Aeromonadaceae	0	0	0	0.0202081	0	0	0	0.00998104	0	0.0105764	0	0	0.0270783	0	0	0
Bacillaceae	0	0	0.0116591	0	0.0121669	0	0.0131268	0	0.0259235	0	0	0.0536366	0	0	0	0
Brevibacteriaceae	0	0	0	0	0.0243339	0	0	0	0	0	0.026738	0	0	0	0	0
Brucellaceae	0	0	0.0233182	0	0.0243339	0.0109337	0.0393804	0.0199621	0.0129618	0.0105764	0.026738	0.0321819	0	0	0	0.010784
Burkholderiaceae	0	0.0204248	0	0	0.0243339	0.0218675	0	0	0	0.0105764	0	0.0107273	0	0	0.0132556	0.010784
Caulobacteraceae	0	0	0	0	0	0.0328012	0	0	0	0	0.013369	0	0	0	0	0
Coriobacteriaceae	0	0	0	0	0.0243339	0	0	0	0	0	0	0	0	0	0	0
Dermabacteraceae	0	0	0	0	0	0	0	0	0	0.0105764	0	0	0.0270783	0	0	0
Leuconostocaceae	0	0	0	0.0404163	0	0	0.0131268	0	0	0.0423057	0	0	0	0.0299431	0	0
Moraxellaceae	0	0.0306373	0.0932727	0.0202081	0.0365008	0.0109337	0.0131268	0	0	0	0.0802139	0.0107273	0	0.0499052	0.0132556	0
Peptostreptococcaceae	0	0.0102124	0.0116591	0	0	0.120271	0	0.0998104	0	0.0846113	0	0.343274	0	0.38926	0	0.258816
Pseudomonadaceae	0	0.0102124	0.0233182	0.0505204	0	0.0218675	0.0131268	0	0	0.0105764	0.026738	0.0107273	0	0.00998104	0.0132556	0.064704
Sphingomonadaceae	0	0	0.0349773	0.0101041	0	0.0218675	0	0.0299431	0	0	0	0	0.0270783	0.00998104	0	0
Sutterellaceae	0	0.357435	0	0.171769	0.15817	0.328012	0	0.229564	0	0.105764	0	0.118	0	0.0898293	0	0.345088
Genus
Lactobacillus	54.8559	58.7623	48.7	51.3489	46.6845	55.3247	52.8354	49.5359	54.8801	53.3263	54.7326	49.1204	47.7796	50.7735	52.0281	52.1622
Streptococcus	10.4989	9.4567	14.1775	10.7709	14.2718	12.3333	13.048	10.9991	9.53986	10.9149	13.4626	12.7548	13.0923	12.3066	12.7386	12.2183
unidentified	8.90244	5.58619	10.6797	8.40659	9.0157	9.79663	8.38803	6.97674	10.9527	6.99101	7.72727	8.82858	9.31492	7.37599	11.36	7.12822
Clostridium	7.74945	8.63971	8.82593	9.82116	12.8483	8.92193	6.95721	11.9772	3.31821	10.1428	6.48396	9.54731	7.83916	9.55185	6.42895	6.67529
Subdoligranulum	4.64523	3.86029	6.17932	4.68829	5.36562	3.37853	6.58966	5.67921	6.0661	4.1248	3.28877	4.74147	5.38857	5.1602	4.8913	3.88224
Enterococcus	2.4612	2.17525	2.63495	2.34414	1.87371	1.29018	2.02153	2.80467	2.11277	1.87203	3.6631	2.10255	2.84322	2.3156	2.77041	2.64208
Bacteroides	2.26164	3.11479	1.29416	3.99111	1.3992	2.15395	1.65398	2.34554	1.87946	3.35272	0.561497	3.74383	1.58408	3.57321	0.901379	4.92829
Erysipelatoclostridium	2.25055	2.37949	3.5327	2.28352	2.37255	1.54166	3.57049	3.28376	4.31627	3.19408	3.67647	3.21819	4.27836	2.88452	2.69088	2.4264
Blautia	1.66297	0.88848	0.781159	0.646661	0.681348	1.10431	0.459438	1.04801	1.43876	0.687467	1.27005	1.27655	2.69429	0.568919	1.63043	0.582336
Butyricicoccus	1.48559	1.7259	0.396409	1.28322	0.620513	1.20271	1.64085	1.22767	1.71095	0.867266	1.10963	1.19073	1.39453	2.08604	1.08696	1.57446
Gemmiger	1.38581	0.469771	0.921068	0.636557	1.13152	0.382681	1.52271	0.898293	1.42579	0.70862	1.06952	0.118	0.812348	0.309412	0.980912	0.97056
Tyzzerella	0.59867	0.275735	0.186545	0.525412	0.498844	0.273344	0.32817	0.449147	0.4407	0.317292	0.427807	0.203819	0.0135391	0.67871	0.463945	0.948992
Anaerostipes	0.56541	0.234886	0.104932	0.0404163	0.304173	0.17494	0.210029	0.349336	0.596241	0.179799	0.748663	0.16091	0.839426	0.0998104	0.410923	0.291168
Corynebacterium	0.310421	0.142974	0.501341	0.293018	0.851685	0.164006	0.210029	0.229564	0.272197	0.169223	0.347594	0.214546	0.555104	0.0199621	0.3579	0.021568
Shigella	0.0997783	0.714869	0.349773	0.858846	0.705682	0.61229	0.32817	0.548957	0.66105	1.62877	0.842246	1.21219	0.528026	0.638786	0.516967	1.348
Ruminococcus	0.0665188	0	0	0.0505204	0	0.142139	0	0.00998104	0	0.0951877	0	0	0	0.0299431	0	0
Aerococcus	0.0554324	0.0102124	0.0582954	0.0505204	0.0608347	0	0.0131268	0.0598862	0.0777706	0.222105	0.026738	0	0.0406174	0.0399241	0.145811	0.043136
Facklamia	0.0443459	0	0.338114	0.282914	0.523178	0.153072	0.0262536	0.429185	0.0907323	0.200952	0.187166	0.375456	0.541565	0.299431	0.424178	0.2696
Dietzia	0.0332594	0.0510621	0.0233182	0.0707285	0.0730016	0	0	0	0.0129618	0	0	0.0214546	0	0.0598862	0	0.043136
Staphylococcus	0.0221729	0	0.0699545	0.0303122	0.0851685	0	0	0.0199621	0.0129618	0	0.0668449	0.0107273	0.0676956	0	0.0132556	0.021568
Bifidobacterium	0.0110865	0	0	0	0	0	0	0	0	0	0	0	0	0	0	0
Enterobacter	0.0110865	0.194036	0.0116591	0.181873	0.15817	0.120271	0.0262536	0.0798483	0.0648088	0.370175	0.0802139	0.257455	0.0812348	0.0499052	0.0265111	0.064704
Methylobacterium	0.0110865	0	0	0	0	0	0	0	0	0.0211528	0	0.0107273	0	0	0	0
Stenotrophomonas	0.0110865	0.0408497	0	0	0	0.0109337	0	0	0.0129618	0.0211528	0	0	0	0.0199621	0.0397667	0
Acinetobacter	0	0.0306373	0.0932727	0.0202081	0	0.0109337	0	0	0	0	0.0802139	0.0107273	0	0.0299431	0.0132556	0
Anaerotruncus	0	0	0.0116591	0	0	0.17494	0.065634	0.0698673	0.0648088	0.14807	0.026738	0.16091	0.16247	0.0598862	0.0132556	0.21568
Bacillus	0	0	0.0116591	0	0	0	0	0	0	0	0	0.0214546	0	0	0	0
Brachybacterium	0	0	0	0	0	0	0	0	0	0.0105764	0	0	0.0270783	0	0	0
Brevibacterium	0	0	0	0	0.0243339	0	0	0	0	0	0.026738	0	0	0	0	0
Brevundimonas	0	0	0	0	0	0.0328012	0	0	0	0	0.013369	0	0	0	0	0
Globicatella	0	0.0306373	0.0116591	0.0101041	0	0	0	0	0.0129618	0.0211528	0	0	0	0.00998104	0	0
Gordonibacter	0	0	0	0	0.0121669	0	0	0	0	0	0	0	0	0	0	0
Jeotgalicoccus	0	0	0	0	0.0365008	0	0.0131268	0.00998104	0	0	0	0	0.0541565	0	0.0265111	0
Niallia	0	0	0	0	0.0121669	0	0.0131268	0	0.0259235	0	0	0.0321819	0	0	0	0
Oceanimonas	0	0	0	0.0202081	0	0	0	0.00998104	0	0.0105764	0	0	0.0270783	0	0	0
Ochrobactrum	0	0	0.0233182	0	0.0243339	0.0109337	0.0393804	0.0199621	0.0129618	0.0105764	0.026738	0.0321819	0	0	0	0.010784
Parasutterella	0	0.357435	0	0.171769	0.15817	0.328012	0	0.229564	0	0.105764	0	0.118	0	0.0898293	0	0.345088
Proteus	0	0.0102124	0	0	0	0	0	0	0	0	0.026738	0	0.0135391	0.0299431	0.0132556	0
Pseudomonas	0	0.0102124	0.0233182	0.0505204	0	0.0218675	0.0131268	0	0	0.0105764	0.026738	0.0107273	0	0.00998104	0.0132556	0.064704
Psychrobacter	0	0	0	0	0.0365008	0	0.0131268	0	0	0	0	0	0	0.0199621	0	0
Ralstonia	0	0.0204248	0	0	0.0243339	0.0218675	0	0	0	0.0105764	0	0.0107273	0	0	0.0132556	0.010784
Slackia	0	0	0	0	0.0121669	0	0	0	0	0	0	0	0	0	0	0
Sphingomonas	0	0	0.0349773	0.0101041	0	0.0218675	0	0.0299431	0	0	0	0	0.0270783	0.00998104	0	0
Terrisporobacter	0	0.0102124	0.0116591	0	0	0.120271	0	0.0998104	0	0.0846113	0	0.343274	0	0.38926	0	0.258816
Turicibacter	0	0.806781	0.0116591	1.07103	0.133836	0.17494	0	0.5789	0	0.137493	0	0.150182	0	0.47909	0	0.851936
Weissella	0	0	0	0.0404163	0	0	0.0131268	0	0	0.0423057	0	0	0	0.0299431	0	0
Species
Lactobacillus_reuteri	12.2838	9.38521	7.1237	7.31535	7.93284	7.67549	10.554	8.30422	10.6286	9.10629	12.9011	6.01802	7.83916	10.2306	8.35101	7.94781
Lactobacillus_salivarius	10.6984	10.9477	10.225	8.447	6.53364	8.18937	12.4967	7.23625	10.0713	9.08514	6.9385	7.31603	12.1446	7.27618	10.2863	9.01542
Lactobacillus_crispatus	9.55654	8.02696	9.99184	8.65919	10.2446	9.47955	8.96561	5.11029	10.1361	8.95822	12.6203	6.3613	10.0054	11.6379	7.4894	8.64877
Enterobacteriaceae_bacterium	8.90244	5.58619	10.6797	8.40659	9.0157	9.79663	8.38803	6.97674	10.9527	6.99101	7.72727	8.82858	9.31492	7.37599	11.36	7.12822
Lactobacillus_johnsonii	7.45011	8.42525	9.71202	7.29514	7.62867	10.1574	8.54555	9.08274	13.2988	9.80434	11.0027	10.6308	8.36718	6.86695	12.2879	7.66742
Lactobacillus_vaginalis	6.91796	6.54616	5.80623	5.39557	6.2173	6.36344	4.66002	6.1583	4.8477	5.91222	6.40374	6.22184	4.21067	5.02046	4.93107	6.01747
Streptococcus_macedonicus	6.8071	4.75899	10.0152	6.33525	9.0522	8.14564	8.72933	7.5257	9.50097	9.20148	8.95722	8.93585	9.42323	7.81515	8.90774	6.85862
Subdoligranulum_variabile	4.64523	3.86029	6.17932	4.68829	5.36562	3.37853	6.58966	5.67921	6.0661	4.1248	3.28877	4.74147	5.38857	5.1602	4.8913	3.88224
Clostridium_perfringens	4.3459	6.06454	3.46275	3.38486	5.25611	2.67877	3.41297	4.55135	1.84057	2.62295	1.28342	3.27183	3.39832	2.4753	1.82927	2.11366
Streptococcus_alactolyticus	3.6918	4.6875	4.16229	4.42558	5.15878	4.16576	4.30559	3.40353	0.0129618	1.62877	4.50535	3.78674	3.62849	4.43158	3.75133	5.32729
Clostridium_ruminantium	3.05987	4.34028	5.11834	5.4562	7.25149	5.67461	3.54424	6.41781	1.45172	5.85933	3.02139	5.27784	2.8026	5.52949	4.57317	3.8391
Enterococcus_sp.	2.43902	2.15482	2.51836	2.31383	1.7642	1.26831	2.02153	2.71484	2.02203	1.80857	3.54278	2.05964	2.76198	2.28566	2.70414	2.6313
[Clostridium]_spiroforme	2.25055	2.37949	3.5327	2.28352	2.37255	1.54166	3.57049	3.28376	4.31627	3.19408	3.67647	3.21819	4.27836	2.88452	2.69088	2.4264
Lactobacillus_helveticus	1.96231	1.8076	0.466364	1.06093	0.851685	2.19768	0.236282	2.06607	1.63318	1.97779	1.17647	1.83437	0.758191	0.439166	0.596501	1.59603
Blautia_glucerasea	1.66297	0.88848	0.781159	0.636557	0.681348	1.08244	0.459438	1.03803	1.37395	0.613432	1.27005	1.27655	2.68075	0.568919	1.63043	0.560768
Butyricicoccus_pullicaecorum	1.48559	1.7259	0.396409	1.28322	0.620513	1.20271	1.64085	1.22767	1.71095	0.867266	1.10963	1.19073	1.39453	2.08604	1.08696	1.57446
Gemmiger_formicilis	1.38581	0.469771	0.921068	0.636557	1.13152	0.382681	1.52271	0.898293	1.42579	0.70862	1.06952	0.118	0.812348	0.309412	0.980912	0.97056
Bacteroides_fragilis	1.27494	1.55229	0.617932	2.12186	1.15586	1.12618	1.19454	0.96816	1.43876	1.54416	0.441176	1.50182	1.04251	1.61693	0.516967	2.43718
Lactobacillus_gasseri	1.17517	0.980392	0.944386	0.59614	1.6547	0.699759	1.06327	0.469109	0.790668	0.475939	0.802139	0.55782	1.05605	0.139735	1.5509	0.603904
Dermabacteraceae	0.920177	1.47059	0.431386	1.59644	0.766517	0.830964	0.879496	1.26759	1.3221	1.98837	1.04278	1.44819	0.500948	0.76854	0.835101	1.72544
Bacteroides_uniformis	0.78714	0.878268	0	0.363747	0	0.142139	0.0262536	1.09791	0.0388853	0.846113	0.0534759	0.954731	0.338478	1.11788	0.331389	0.86272
Lactobacillus_coleohominis	0.75388	1.62377	0.38475	1.09124	0.365008	0.940302	0.761355	1.71674	0	1.00476	0	0.986913	0.297861	0.548957	0.516967	1.02448
[Clostridium]_lactatifermentans	0.59867	0.275735	0.186545	0.525412	0.498844	0.273344	0.32817	0.449147	0.4407	0.317292	0.427807	0.203819	0.0135391	0.67871	0.463945	0.948992
Anaerostipes_butyraticus	0.56541	0.234886	0.104932	0.0404163	0.304173	0.17494	0.210029	0.349336	0.596241	0.179799	0.748663	0.16091	0.839426	0.0998104	0.410923	0.291168
Lactobacillus_amylovorus	0.509978	0.520833	0	0.242498	0.219005	0.688826	0.170648	0.219583	0.181465	0.56055	0.147059	0.472002	0.176009	0.469109	0.344645	0.517632
Lactobacillus_kitasatonis	0.476718	0.959967	0.0233182	0.767909	0.231172	0.513886	0	0.538976	0.311082	0.82496	0.013369	0.396911	0.0406174	0.269488	0.304878	0.345088
Lactobacillus_agilis	0.4102	0.827206	0.617932	1.08114	0.742183	0.557621	0.105014	0.528995	0	0	0.347594	0.396911	0.189548	0.119772	0.291622	0.010784
Clostridium_disporicum	0.343681	0.234886	0.244841	0.980095	0.340674	0.568555	0	0.978142	0.0259235	1.64992	2.17914	0.986913	1.61116	1.51712	0.0265111	0.722528
Lactobacillus_saerimneri	0.332594	0.868056	0.2565	0.414267	0.59618	0.677892	0.813862	0.329374	0	0.0105764	0	0.193092	0	0.0898293	0.304878	0.226464
Corynebacterium_stationis	0.310421	0.142974	0.454704	0.252602	0.75435	0.164006	0.210029	0.209602	0.246273	0.158646	0.294118	0.214546	0.500948	0.0199621	0.331389	0.021568
Bacteroides_dorei	0.18847	0.684232	0.676227	1.50551	0.243339	0.841898	0.433185	0.279469	0.401815	0.962454	0.0668449	1.28728	0.203087	0.808464	0.0530223	1.59603
Ruminococcus_bromii	0.0665188	0	0	0.0505204	0	0.142139	0	0.00998104	0	0.0951877	0	0	0	0.0299431	0	0
Shigella_sonnei	0.0665188	0.0612745	0.0699545	0.242498	0.15817	0.164006	0.065634	0.179659	0.0777706	0.274987	0.160428	0.289637	0.0270783	0.119772	0.145811	0.204896
Aerococcus_viridans	0.0554324	0.0102124	0.0582954	0.0505204	0.0608347	0	0.0131268	0.0598862	0.0777706	0.222105	0.026738	0	0.0406174	0.0399241	0.145811	0.043136
Lactobacillus_oris	0.0554324	1.30719	0.7695	0.707285	0.231172	0.677892	0.551326	1.45723	0	0	0.494652	0.654366	0.3114	0.509033	0.92789	1.15389
Facklamia_tabacinasalis	0.0443459	0	0.338114	0.282914	0.523178	0.153072	0.0262536	0.429185	0.0907323	0.200952	0.187166	0.375456	0.541565	0.299431	0.424178	0.2696
Dietzia_maris	0.0332594	0.0510621	0.0233182	0.0707285	0.0730016	0	0	0	0.0129618	0	0	0.0214546	0	0.0598862	0	0.043136
Enterococcus_casseliflavus	0.0221729	0.0204248	0.116591	0	0.109502	0.0218675	0	0.0798483	0.0648088	0.0211528	0.0935829	0	0.0676956	0.0199621	0.0397667	0
Staphylococcus_equorum	0.0221729	0	0.0349773	0.0101041	0.0486677	0	0	0.00998104	0	0	0	0	0.0135391	0	0	0
Bacteroides_ovatus	0.0110865	0	0	0	0	0.043735	0	0	0	0	0	0	0	0.0299431	0	0.032352
Bifidobacterium_saeculare	0.0110865	0	0	0	0	0	0	0	0	0	0	0	0	0	0	0
Enterobacter_cloacae	0.0110865	0.194036	0.0116591	0.181873	0.15817	0.120271	0.0262536	0.0798483	0.0648088	0.370175	0.0802139	0.257455	0.0812348	0.0499052	0.0265111	0.064704
Lactobacillus_fermentum	0.0110865	0	0	0	0	0	0	0	0	0	0	0	0	0	0	0
Lactobacillus_ingluviei	0.0110865	0.0204248	0	0	0.0851685	0	0	0	0	0	0	0	0	0	0	0
Methylobacterium_fujisawaense	0.0110865	0	0	0	0	0	0	0	0	0.0211528	0	0.0107273	0	0	0	0
Shigella_boydii	0.0110865	0.204248	0.221523	0.121249	0.0851685	0.142139	0.0787608	0.139735	0.155541	0.401904	0.240642	0.364729	0.203087	0.0798483	0.092789	0.345088
Shigella_dysenteriae	0.0110865	0.132761	0.0349773	0.232394	0.121669	0.196807	0.170648	0.129753	0.168503	0.518244	0.254011	0.150182	0.121852	0.329374	0.092789	0.496064
Shigella_flexneri	0.0110865	0.316585	0.0233182	0.262706	0.340674	0.109337	0.0131268	0.0998104	0.259235	0.433633	0.187166	0.407638	0.176009	0.109791	0.185578	0.301952
Stenotrophomonas_maltophilia	0.0110865	0.0408497	0	0	0	0.0109337	0	0	0.0129618	0.0211528	0	0	0	0.0199621	0.0397667	0
[Ruminococcus]_torques	0	0	0	0.0101041	0	0.0218675	0	0.00998104	0.0648088	0.0740349	0	0	0.0135391	0	0	0.021568
Acinetobacter_calcoaceticus	0	0	0.0116591	0.0202081	0	0	0	0	0	0	0.040107	0	0	0	0	0
Acinetobacter_johnsonii	0	0	0.0349773	0	0	0	0	0	0	0	0	0	0	0	0	0
Acinetobacter_junii	0	0.0204248	0	0	0	0	0	0	0	0	0.026738	0.0107273	0	0	0.0132556	0
Acinetobacter_lwoffii	0	0.0102124	0.0466364	0	0	0.0109337	0	0	0	0	0.013369	0	0	0.0299431	0	0
Anaerotruncus_colihominis	0	0	0.0116591	0	0	0.17494	0.065634	0.0698673	0.0648088	0.14807	0.026738	0.16091	0.16247	0.0598862	0.0132556	0.21568
Bacillus_idriensis	0	0	0.0116591	0	0	0	0	0	0	0	0	0.0214546	0	0	0	0
Brachybacterium_arcticum	0	0	0	0	0	0	0	0	0	0.0105764	0	0	0.0270783	0	0	0
Brevibacterium_epidermidis	0	0	0	0	0.0243339	0	0	0	0	0	0.026738	0	0	0	0	0
Brevundimonas_diminuta	0	0	0	0	0	0.0328012	0	0	0	0	0.013369	0	0	0	0	0
Clostridium_celatum	0	0	0	0	0	0	0	0	0	0.0105764	0	0	0.0270783	0	0	0
Clostridium_chauvoei	0	0	0	0	0	0	0	0.0299431	0	0	0	0.0107273	0	0.0299431	0	0
Corynebacterium_acetoacidophilum	0	0	0.0233182	0.0101041	0.0121669	0	0	0.00998104	0	0	0.013369	0	0	0	0.0132556	0
Corynebacterium_glutamicum	0	0	0.0116591	0	0.0365008	0	0	0.00998104	0.0259235	0	0	0	0.0135391	0	0	0
Corynebacterium_nuruki	0	0	0	0.0101041	0	0	0	0	0	0	0.026738	0	0.0406174	0	0	0
Corynebacterium_variabile	0	0	0.0116591	0.0202081	0.0486677	0	0	0	0	0.0105764	0.013369	0	0	0	0.0132556	0
Enterococcus_cecorum	0	0	0	0.0202081	0	0	0	0	0	0	0	0.0107273	0	0	0	0
Enterococcus_durans	0	0	0	0.0101041	0	0	0	0	0	0.0211528	0	0	0	0	0.0265111	0
Enterococcus_faecium	0	0	0	0	0	0	0	0.00998104	0.0259235	0.0211528	0.026738	0.0321819	0.0135391	0.00998104	0	0.010784
Globicatella_sanguinis	0	0.0306373	0.0116591	0.0101041	0	0	0	0	0.0129618	0.0211528	0	0	0	0.00998104	0	0
Gordonibacter_pamelaeae	0	0	0	0	0.0121669	0	0	0	0	0	0	0	0	0	0	0
Jeotgalicoccus_aerolatus	0	0	0	0	0.0365008	0	0.0131268	0.00998104	0	0	0	0	0.0541565	0	0.0265111	0
Lactobacillus_antri	0	0.0102124	0.0233182	0	0	0.0109337	0	0.00998104	0	0	0	0	0	0	0.0132556	0
Niallia_circulans	0	0	0	0	0	0	0.0131268	0	0.0259235	0	0	0.0107273	0	0	0	0
Niallia_nealsonii	0	0	0	0	0.0121669	0	0	0	0	0	0	0.0214546	0	0	0	0
Oceanimonas_smirnovii	0	0	0	0.0202081	0	0	0	0.00998104	0	0.0105764	0	0	0.0270783	0	0	0
Ochrobactrum_pseudogrignonense	0	0	0.0116591	0	0	0.0109337	0	0.0199621	0.0129618	0.0105764	0.026738	0.0321819	0	0	0	0.010784
Ochrobactrum_thiophenivorans	0	0	0.0116591	0	0.0243339	0	0.0393804	0	0	0	0	0	0	0	0	0
Parasutterella_excrementihominis	0	0.357435	0	0.171769	0.15817	0.328012	0	0.229564	0	0.105764	0	0.118	0	0.0898293	0	0.345088
Proteus_mirabilis	0	0.0102124	0	0	0	0	0	0	0	0	0.026738	0	0.0135391	0.0299431	0.0132556	0
Pseudomonas_azotoformans	0	0	0.0233182	0.0101041	0	0	0	0	0	0.0105764	0	0	0	0	0	0
Pseudomonas_fluorescens	0	0.0102124	0	0.0404163	0	0.0218675	0.0131268	0	0	0	0.026738	0.0107273	0	0.00998104	0.0132556	0.064704
Psychrobacter_faecalis	0	0	0	0	0.0365008	0	0.0131268	0	0	0	0	0	0	0.0199621	0	0
Ralstonia_pickettii	0	0.0204248	0	0	0.0243339	0.0218675	0	0	0	0.0105764	0	0.0107273	0	0	0.0132556	0.010784
Slackia_isoflavoniconvertens	0	0	0	0	0.0121669	0	0	0	0	0	0	0	0	0	0	0
Sphingomonas_echinoides	0	0	0.0349773	0.0101041	0	0.0218675	0	0.0299431	0	0	0	0	0.0270783	0.00998104	0	0
Staphylococcus_cohnii	0	0	0.0233182	0.0101041	0	0	0	0	0	0	0.026738	0	0	0	0	0
Staphylococcus_gallinarum	0	0	0	0	0	0	0	0.00998104	0	0	0.026738	0.0107273	0	0	0	0.021568
Staphylococcus_lentus	0	0	0.0116591	0.0101041	0.0243339	0	0	0	0.0129618	0	0.013369	0	0.0270783	0	0.0132556	0
Staphylococcus_warneri	0	0	0	0	0.0121669	0	0	0	0	0	0	0	0.0270783	0	0	0
Streptococcus_equinus	0	0.0102124	0	0.0101041	0.0486677	0.0218675	0.0131268	0.0499052	0.0259235	0.0846113	0	0.0321819	0.0406174	0.0499052	0.0530223	0.032352
Streptococcus_infantarius	0	0	0	0	0.0121669	0	0	0.0199621	0	0	0	0	0	0.00998104	0.0265111	0
Terrisporobacter_glycolicus	0	0.0102124	0.0116591	0	0	0.120271	0	0.0998104	0	0.0846113	0	0.343274	0	0.38926	0	0.258816
Turicibacter_sanguinis	0	0.806781	0.0116591	1.07103	0.133836	0.17494	0	0.5789	0	0.137493	0	0.150182	0	0.47909	0	0.851936
Weissella_paramesenteroides	0	0	0	0.0404163	0	0	0.0131268	0	0	0.0423057	0	0	0	0.0299431	0	0
